# Supplementary material for: Insight into the Discriminative Efficiencies and Mechanisms of Peroxy Activation via Fe/Cu Bimetallic Catalysts for Wastewater Purification
Source: Molecules. 2024 Jun 16;29(12):2868. doi: 10.3390/molecules29122868 (PMC11206741; doi:10.3390/molecules29122868)
Supplement: Supplementary file 1 [file molecules-29-02868-s001.zip]

Archive with 1 entries (1 files):
- molecules-3010015-supplementary.pdf
